# Supplementary material for: The P-type ATPase transporter ATP7A promotes angiogenesis by limiting autophagic degradation of VEGFR2
Source: Nat Commun. 2021 May 25;12:3091. doi: 10.1038/s41467-021-23408-1 (PMC8149886; doi:10.1038/s41467-021-23408-1)
Supplement: Supplementary file 4 — Source Data [file 41467_2021_23408_MOESM4_ESM.xlsx]

## Sheet: Fig.1 a
		non-ischemic	Ischemic
		2	10
		4	14
		3	12
		1	14
		5	7
		4	8
		3	9
		4	12
		3	11
	Mean	3.22222	10.8571
	SD	1.13312	2.34652
	SEM	0.377705	0.782175
		A	B
Column B	Data Set-B
vs.	vs.
Column A	Data Set-A
Unpaired t test
P value	<0.0001
P value summary	****
Significantly different (P < 0.05)?	Yes
One- or two-tailed P value?	Two-tailed
t, df	t=8.201, df=16

## Sheet: Fig.1 b
							Pre	Post	Day 7	Day 14	Day 28				Pre	Post	Day 7	Day 14	Day 21
						Control #1	97.6608	4.33088	27.0095	36.0175	55.5115			ATP7A mut #1	98.9256	4.52994	25.748	46.1606	29.3863
						Control #2	98.1752	5.94321	20.1743	42.5846	73.9058			ATP7A mut #2	102.993	4.6297	14.403	23.3017	33.9578
						Control #3	95.5954	9.27699	28.1436	46.9043	75.7954			ATP7A mut #3	97.399	11.6698	8.33986	21.6155	44.3903
						Control #4	102.052	4.07542	22.0269	38.01	89.8109			ATP7A mut #4	103.93	7.321	20.3919	31.0104	33.8489
						Control #5	109.173	5.76433	19.03	60.4317	85.4919			ATP7A mut #5	100.045	5.59894	24.3071	26.5805	63.4612
						Average	100.531	5.87817	23.2769	44.7896	76.1031			Average	100.659	6.74987	18.638	29.7337	41.0089
						SD	5.36538	2.07444	4.08786	9.70726	13.2758			SD	2.74572	2.96983	7.24147	9.85762	13.7077
						SEM	2.39947	0.927717	1.82815	4.34122	5.93712			SEM	1.22792	1.32815	3.23848	4.40846	6.13028
							A	B	C	D	E				F	G	H	I	J
							Bonferroni's multiple comparisons test	Mean Diff.	95.00% CI of diff.	Below threshold?	Summary				Two-way ANOVA	Ordinary
															Alpha	0.05
							ATP7Amut - WT
							Pre	0.1272	-13.92 to 14.17	No	ns				Source of Variation	% of total variation	P value	P value summary	Significant?
							Post	0.8717	-13.17 to 14.92	No	ns				Interaction	3.728	<0.0001	****	Yes
							Day 7	-4.639	-18.68 to 9.405	No	ns				Row Factor	89.42	<0.0001	****	Yes
							Day 14	-15.06	-29.10 to -1.012	Yes	*				Column Factor	2.392	<0.0001	****	Yes
							Day 28	-35.09	-49.14 to -21.05	Yes	****
															ANOVA table	SS	DF	MS	F (DFn, DFd)	P value
															Interaction	2255	4	563.7	F (4, 40) = 8.361	P<0.0001
															Row Factor	54088	4	13522	F (4, 40) = 200.6	P<0.0001
															Column Factor	1447	1	1447	F (1, 40) = 21.46	P<0.0001
															Residual	2697	40	67.42

## Sheet: Fig.1 c
			A	B
			WT	ATP7A mut
			980.023	903.837
			1272.64	963.672
			1148.76	724.845
			990.175	889.976
			1289.48	661.068
			1472.78	632.163
			1461.88	805.487			Column B	Data Set-B
			1293.2	535.228			vs.	vs.
		Average	1238.62	764.535			Column A	Data Set-A
		SD	188.253	150.645
		SEM	66.5574	53.2612			Unpaired t test
							P value	<0.0001
							P value summary	****
							Significantly different (P < 0.05)?	Yes
							One- or two-tailed P value?	Two-tailed
							t, df	t=5.561, df=14	t=5.359	df=14

## Sheet: Fig.1 d
	Pre	Post	Day 7	Day 14	Day 21	Day 28			Pre	Post	Day 7	Day 14	Day 21	Day 28
WT-WT #1	98.7409	3.6589	26.8915	32.7773	40.7676	55.8975		ATP7A mut-WT#1	99.0131	4.11537	35.8532	58.3341	60.9845	70.9787
WT-WT #2	99.5643	3.72112	26.6063	49.156	65.9091	67.9078		ATP7A mut-WT#2	102.111	4.34453	15.4897	21.3017	39.9578	42.1613
WT-WT #3	98.3452	7.85121	38.562	60.1541	74.2382	70.4124		ATP7A mut-WT#3	98.0755	4.36759	24.6479	24.6155	45.6429	55.7635
WT-WT #4	101.19	5.18907	16.6761	46.5425	63.4353	65.9022		ATP7A mut-WT#4	100.765	5.15161	21.0278	39.986	63.0067	73.352
WT-WT #5	102.052	3.06545	18.0435	38.01	65.4532	71.4731		ATP7A mut-WT#5	102.83	4.67999	20.3919	36.0104	36.8489	49.7698
WT-WT #6	101.65	3.89668	27.1961	42.7435	58.1136	67.9074		ATP7A mut-WT#6	100.045	5.79561	19.0104	26.5805	56.4612	62.1929
Average	100.257	4.56374	25.6626	44.8972	61.3195	66.5834		Average	100.473	4.74245	22.7368	34.4714	50.4837	59.0364
SD	1.57902	1.75597	7.87345	9.51402	11.333	5.59873		SD	1.81038	0.6281	7.07841	13.6752	11.1621	12.1562
SEM	0.644633	0.71687	3.21432	3.88408	4.62666	2.28567		SEM	0.739084	0.256421	2.88975	5.58287	4.5569	4.96275
	A	B	C	D	E	F			G	H	I	J	K	L
Two-way ANOVA	Ordinary
Alpha	0.05							Bonferroni's multiple comparisons test	Mean Diff.	95.00% CI of diff.	Below threshold?	Summary
Source of Variation	% of total variation	P value	P value summary	Significant?				ATP7Amut-WT - WT-WT
Interaction	0.5372	0.3652	ns	No				Pre	0.2162	-12.89 to 13.33	No	ns
Row Factor	92.96	<0.0001	****	Yes				Post	0.1787	-12.93 to 13.29	No	ns
Column Factor	0.6869	0.0099	**	Yes				Day 7	-2.926	-16.04 to 10.18	No	ns
								Day 14	-10.43	-23.54 to 2.684	No	ns
ANOVA table	SS	DF	MS	F (DFn, DFd)	P value			Day 21	-10.84	-23.95 to 2.274	No	ns
Interaction	384	5	76.81	F (5, 60) = 1.109	P=0.3652			Day 28	-7.547	-20.66 to 5.562	No	ns
Row Factor	66461	5	13292	F (5, 60) = 191.9	P<0.0001
Column Factor	491.1	1	491.1	F (1, 60) = 7.091	P=0.0099
Residual	4155	60	69.25

## Sheet: Fig.1 h
			WT	ATP7A KO
			1	0.401
			1	0.321
			1	0.174
		Average	1	0.298667
		SD	0	0.115136
		SEM=	0	0.0814136
	Unpaired t test
	P value	0.0005
	P value summary	***
	Significantly different (P < 0.05)?	Yes
	One- or two-tailed P value?	Two-tailed
	t, df	t=10.55, df=4

## Sheet: Fig.1 i
	Pre	Post	Day 7	Day 14	Day 21				Pre	Post	Day 7	Day 14	Day 21
Control #1	104.673	6.28062	36.6125	56.793	84.2136			ATP7A iEC KO#1	104.433	7.79554	48.4434	38.2188	34.1368
Control #2	95.977	5.95321	44.1229	60.7542	75.7385			ATP7A iEC KO#2	112.956	6.6677	31.3264	53.3984	56.4555
Control #3	105.264	15.267	53.458	70.384	78.8017			ATP7A iEC KO#3	102.189	22.7998	52.0854	64.5435	68.7879
Control #4	96.1538	10.4	50.5143	85.0909	95.32			ATP7A iEC KO#4	98.5294	9.56089	29.4656	49.6186	57.93
Control #5	103.125	8.83774	58.5859	82.0513	92.42			ATP7A iEC KO#5	104.615	9.18833	39.5538	52.6428	57.64
Average	101.039	9.34771	48.6587	71.0147	85.2988			Average	104.545	11.2024	40.1749	51.6844	54.99
SD	4.60694	3.78599	8.5251	12.5287	8.45466			SD	5.30329	6.58446	10.0449	9.41809	12.6792
SEM	2.06029	1.69315	3.81254	5.60302	3.78104			SEM	2.3717	2.94466	4.49221	4.2119	5.67033
	A	B	C	D	E				F	G	H	I	J
		Two-way ANOVA	Ordinary							Bonferroni's multiple comparisons test	Mean Diff.	95.00% CI of diff.	Below threshold?	Summary
		Alpha	0.05
										iVE-Cre ATP7A - WT
		Source of Variation	% of total variation	P value	P value summary	Significant?				Pre	3.506	-11.39 to 18.40	No	ns
		Interaction	3.901	0.000289	***	Yes				Post	1.855	-13.04 to 16.75	No	ns
		Row Factor	87.71	<0.000001	****	Yes				Day 7	-8.484	-23.38 to 6.413	No	ns
		Column Factor	2.639	0.000112	***	Yes				Day 14	-19.33	-34.23 to -4.433	Yes	**
										Day 21	-30.31	-45.21 to -15.41	Yes	****
		ANOVA table	SS	DF	MS	F (DFn, DFd)	P value
		Interaction	2058	4	514.5	F (4, 40) = 6.783	P=0.000289
		Row Factor	46270	4	11567	F (4, 40) = 152.5	P<0.000001
		Column Factor	1392	1	1392	F (1, 40) = 18.35	P=0.000112
		Residual	3034	40	75.85

## Sheet: Fig.1 j
		WT	iEC KO
		179	54
		157	62
		166	65
		154	59
		168	62
		183	58
	Average	167.833	60
	SD	11.5484	3.84708
	SEM	4.71463	1.57056
Column B	Data Set-B
vs.	vs.
Column A	Data Set-A
Unpaired t test
P value	<0.0001
P value summary	****
Significantly different (P < 0.05)?	Yes
One- or two-tailed P value?	Two-tailed
t, df	t=21.70, df=10

## Sheet: Fig. 2 a
		WT	WT + VEGF	ATP7A mut	ATP7Amut +VEGF
		1	4.53	0.79	2.51
		1	4.17	0.95	2.78
		1	4.19	0.87	1.82
	Average	1	4.29667	0.87	2.37
	SD	0	0.20232	0.08	0.495076
	SEM	0	0.116809	0.046188	0.285832
	Column C	Data Set-C				Column D	Data Set-D
	vs.	vs.				vs.	vs.
	Column A	Data Set-A				Column B	Data Set-B
	Unpaired t test					Unpaired t test
	P value	0.0485				P value	0.0034
	P value summary	*				P value summary	**
	Significantly different (P < 0.05)?	Yes				Significantly different (P < 0.05)?	Yes
	One- or two-tailed P value?	Two-tailed				One- or two-tailed P value?	Two-tailed
	t, df	t=2.807, df=4				t, df	t=6.242, df=4

## Sheet: Fig. 2b
			siCon-VEGF	siCon+VEGF	siATP7A-VEGF	siATP7A-VEGF
			1	3.46667	0.911111	1.62222
			1	4.22917	0.854167	2.16667
			1	3.15385	0.923077	1.42308
			1	2.97853	0.812507	1.37434
		Average	1	3.45705	0.875216	1.64658
		SD	0	0.552922	0.0514931	0.362929
		SEM	0	0.276461	0.0257465	0.181464
	Column C	Data Set-C			Column D	Data Set-D
	vs.	vs.			vs.	vs.
	Column A	Data Set-A			Column B	Data Set-B
	Unpaired t test				Unpaired t test
	P value	0.0029			P value	0.0016
	P value summary	**			P value summary	**
	Significantly different (P < 0.05)?	Yes			Significantly different (P < 0.05)?	Yes
	One- or two-tailed P value?	Two-tailed			One- or two-tailed P value?	Two-tailed
	t, df	t=4.847, df=6			t, df	t=5.475, df=6

## Sheet: Fig.2c
			Sprout length									Sprout number
		siCont	siCont +V	siATP7A	siATP7A + V						siCont	siCont +V	siATP7A	siATP7A + V
		48	96	52	65						3	13.6	1.9	7.1
		71	75	43	56						2.4	9	1.5	6.5
		57	83	24	68						3.9	9.5	2.2	5.1
	Average	58.6667	84.6667	39.6667	63					Average	3.1	10.7	1.86667	6.23333
	SD	11.5902	10.5987	14.2945	6.245					SD	0.754983	2.52389	0.351188	1.02632
	SEM	6.69162	6.11919	8.25295	3.60555					SEM	0.43589	1.45717	0.202759	0.592546
	Column C	Data Set-C		Column D	Data Set-D					Column C	Data Set-C		Column D	Data Set-D
	vs.	vs.		vs.	vs.					vs.	vs.		vs.	vs.
	Column A	Data Set-A		Column B	Data Set-B					Column A	Data Set-A		Column B	Data Set-B
	Unpaired t test			Unpaired t test						Unpaired t test			Unpaired t test
	P value	0.1483		P value	0.038					P value	0.0623		P value	0.0469
	P value summary	ns		P value summary	*					P value summary	ns		P value summary	*
	Significantly different (P < 0.05)?	No		Significantly different (P < 0.05)?	Yes					Significantly different (P < 0.05)?	No		Significantly different (P < 0.05)?	Yes
	One- or two-tailed P value?	Two-tailed		One- or two-tailed P value?	Two-tailed					One- or two-tailed P value?	Two-tailed		One- or two-tailed P value?	Two-tailed
	t, df	t=1.788, df=4		t, df	t=3.051, df=4					t, df	t=2.565, df=4		t, df	t=2.840, df=4

[truncated: 34 more sheets: Fig.2 d, Fig.2 e, Fig.2 f, Fig.2 g, Fig.2 h, Fig.3 a, Fig.3 c, Fig.4 a, Fig.4 b, Fig.4 c, Fig.4 d, Fig.4 e, Fig.5 a, Fig.5 b, Fig.5 c, Fig.5 e, Fig.5 f, Fig.6 a, Fig.6 b, Fig.6 c …]
